# Supplementary material for: The DIR Gene Family in Watermelon: Evolution, Stress Expression Profiles, and Functional Exploration of ClDIR8
Source: Int J Mol Sci. 2025 Aug 10;26(16):7730. doi: 10.3390/ijms26167730 (PMC12386893; doi:10.3390/ijms26167730)
Supplement: Supplementary file 1 [file ijms-26-07730-s001.zip]

Archive with 5 entries (5 files):
- Figure S1-The initial screening of interacting proteins of ClDIR8.jpg
- Table S1.xlsx
- Table S2.xlsx
- Table S3.xlsx
- Table S4.xlsx
