# Supplementary material for: The DIR Gene Family in Watermelon: Evolution, Stress Expression Profiles, and Functional Exploration of ClDIR8
Source: Int J Mol Sci. 2025 Aug 10;26(16):7730. doi: 10.3390/ijms26167730 (PMC12386893; doi:10.3390/ijms26167730)
Supplement: Supplementary file 1 [file ijms-26-07730-s001.zip › Table S1.xlsx]

## Sheet: Table S1
Table S1. The motifs information of ClDIR proteins
Motif	Sequence	Number of amino acid	Pfam annotation
motif1	YNGSSJSFLGRNPIMENVRELSVVGGTGKFRFARGYALAKT	41	Dirigent
motif2	FGTVFVFDDPLTEGPELGSKLVGRAQGFY	29	Dirigent
motif3	KLTNLVFYFHDIVSGSNPSAVAVAGPVGN	29	—
motif4	HYFNITTGDAIVEYNIYVLHY	21	—
motif5	SSAQDEIGLLMAMNFAFTKGK	21	—
motif6	DSFEGEVYFRLRVDIKFYECW	21	—
motif7	ENQHVTDGVDTJJHFSVYLSY	21	—
motif8	CLILLSFGVSCSVATKSYAKNMEPKTLELNKQQ	33	—
motif9	IYDNKNIFTAWLGFSFSLNST	21	—
motif10	NGGGVNGNEDNNQPFVTAGQLPSGVSLQQLM	31	—
