# Supplementary material for: The DIR Gene Family in Watermelon: Evolution, Stress Expression Profiles, and Functional Exploration of ClDIR8
Source: Int J Mol Sci. 2025 Aug 10;26(16):7730. doi: 10.3390/ijms26167730 (PMC12386893; doi:10.3390/ijms26167730)
Supplement: Supplementary file 1 [file ijms-26-07730-s001.zip › Table S2.xlsx]

## Sheet: Table S1
Table S2. DIR paralogous gene pairs between Citrullus lanatus and four plant species (Arabidopsis thaliana, Oryza sativa, Cucumis sativus, Cucumis melo)
Species pair	ClDIR Genes ID	Paralogous Genes ID
Citrullus lanatus vs. Arabidopsis thaliana	Chr2:ClDIR8	Chr1:AT1G55210
	Chr7:ClDIR16	Chr1:AT1G64160
	Chr2:ClDIR6	Chr2:AT2G39430
	Chr2:ClDIR5	Chr2:AT2G21100
	Chr2:ClDIR4	Chr2:AT2G21110
	Chr9:ClDIR19	Chr2:AT2G28670
	Chr2:ClDIR6	Chr3:AT3G55230
	Chr5:ClDIR11	Chr3:AT3G24020
	Chr2:ClDIR4	Chr4:AT4G38700
	Chr5:ClDIR11	Chr4:AT4G13580
	Chr7:ClDIR16	Chr4:AT4G11180
	Chr7:ClDIR16	Chr4:AT4G23690
Citrullus lanatus vs. Oryza sativa	Chr2:ClDIR6	Chr1:LOC_Os01g62030
	Chr2:ClDIR6	Chr3:LOC_Os03g17220
	Chr5:ClDIR11	Chr3:LOC_Os03g05030
Citrullus lanatus vs. Cucumis sativus	Chr3:ClDIR10	Chr1:CsaV3_1G010290
	Chr6:ClDIR15	Chr1:CsaV3_1G003330
	Chr6:ClDIR14	Chr1:CsaV3_1G003540
	Chr2:ClDIR4	Chr2:CsaV3_2G015820
	Chr2:ClDIR3	Chr2:CsaV3_2G034820
	Chr2:ClDIR2	Chr2:CsaV3_2G034820
	Chr5:ClDIR11	Chr3:CsaV3_3G011390
	Chr5:ClDIR12	Chr3:CsaV3_3G015180
	Chr2:ClDIR8	Chr4:CsaV3_4G023490
	Chr2:ClDIR6	Chr5:CsaV3_5G006660
	Chr9:ClDIR19	Chr5:CsaV3_5G026130
	Chr6:ClDIR13	Chr6:CsaV3_6G006930
	Chr2:ClDIR2	Chr7:CsaV3_7G003510
	Chr2:ClDIR3	Chr7:CsaV3_7G003510
	Chr9:ClDIR20	Chr7:CsaV3_7G022910
Citrullus lanatus vs. Cucumis melo	Chr2:ClDIR2	Chr1:MELO3C018823
	Chr2:ClDIR3	Chr1:MELO3C018823
	Chr9:ClDIR20	Chr1:MELO3C012606
	Chr6:ClDIR14	Chr2:MELO3C017279
	Chr6:ClDIR15	Chr2:MELO3C017252
	Chr10:ClDIR22	Chr4:MELO3C009601
	Chr2:ClDIR8	Chr5:MELO3C014668
	Chr5:ClDIR11	Chr6:MELO3C006347
	Chr5:ClDIR12	Chr6:MELO3C006716
	Chr10:ClDIR21	Chr6:MELO3C013719
	Chr7:ClDIR16	Chr7:MELO3C016325
	Chr9:ClDIR19	Chr9:MELO3C025485
	Chr2:ClDIR6	Chr10:MELO3C023824
	Chr2:ClDIR3	Chr11:MELO3C019288
	Chr2:ClDIR2	Chr11:MELO3C019288
	Chr2:ClDIR4	Chr11:MELO3C020796
	Chr6:ClDIR13	Chr11:MELO3C022433
