# Supplementary material for: The DIR Gene Family in Watermelon: Evolution, Stress Expression Profiles, and Functional Exploration of ClDIR8
Source: Int J Mol Sci. 2025 Aug 10;26(16):7730. doi: 10.3390/ijms26167730 (PMC12386893; doi:10.3390/ijms26167730)
Supplement: Supplementary file 1 [file ijms-26-07730-s001.zip › Table S3.xlsx]

## Sheet: Table S1
Table S3. Candidate interacting proteins of ClDIR8 identified by yeast two-hybrid screening and homology alignment to watermelon CDS
No.	Candidate protein ID	Gene annotation	Additional Homolog 1 (ID/Annotation)	Additional Homolog 2 (ID/Annotation)
DIR8-1	Cla97C02G042900	large proline-rich protein bag6-B
DIR8-2	Cla97C02G027850	Cytochrome b6-f complex iron-sulfur subunit
DIR8-3	Cla97C08G152010	PsbP domain-containing protein
DIR8-4	Cla97C02G027850	Cytochrome b6-f complex iron-sulfur subunit
DIR8-5	Cla97C10G194210	Adenine nucleotide alpha hydrolases-like superfamily protein
DIR8-7	Cla97C05G101380	Protein of unknown function DUF829, transmembrane 53
DIR8-8	Cla97C10G202380	Fructose-bisphosphate aldolase
DIR8-9	Cla97C02G027850	Cytochrome b6-f complex iron-sulfur subunit
DIR8-10	Cla97C02G041265	C2 domain-containing protein
DIR8-11	Cla97C10G195300	DNA damage-repair/toleration protein DRT100-like
DIR8-12	Cla97C02G027850	Cytochrome b6-f complex iron-sulfur subunit
DIR8-13	Cla97C02G049930	Peroxidase	Cla97C02G049920/Peroxidase
DIR8-14	Cla97C11G209870	Synaptotagmin-5-like
DIR8-15	Cla97C01G021520	Lactoylglutathione lyase	Cla97C03G055825/Lactoylglutathione lyase
DIR8-16	Cla97C09G176800	Protein of unknown function (DUF1644)
DIR8-17	Cla97C02G027850	Cytochrome b6-f complex iron-sulfur subunit
DIR8-18	Cla97C02G027850	Cytochrome b6-f complex iron-sulfur subunit
DIR8-19	Cla97C02G027850	Cytochrome b6-f complex iron-sulfur subunit
DIR8-20	Cla97C02G027850	Cytochrome b6-f complex iron-sulfur subunit
DIR8-21	Cla97C07G136560	Serine hydroxymethyltransferase	Cla97C01G017480/Serine hydroxymethyltransferase	Cla97C08G154940/Serine hydroxymethyltransferase
DIR8-22	Cla97C06G125850	Transcription factor, TCP
DIR8-23	Cla97C10G184850	ubiquitin domain-containing protein DSK2a-like
DIR8-25	Cla97C02G027850	Cytochrome b6-f complex iron-sulfur subunit
DIR8-26	Cla97C09G183120	Carbamoyl-phosphate synthase (glutamine-hydrolyzing)
DIR8-27	Cla97C02G027850	Cytochrome b6-f complex iron-sulfur subunit
DIR8-28	Cla97C10G194210	Adenine nucleotide alpha hydrolases-like superfamily protein
DIR8-29	Cla97C05G086760	heavy metal-associated isoprenylated plant protein 32-like
DIR8-30	Cla97C01G024330	Chlorophyll a-b binding protein, chloroplastic	Cla97C01G024340/Chlorophyll a-b binding protein, chloroplastic
DIR8-31	No Blast Hits was found for Query
DIR8-32	Cla97C11G224830	Catalase	Cla97C08G152180/Catalase
DIR8-33	Cla97C06G125720	HNH domain-containing protein
DIR8-34	Cla97C02G049930	Peroxidase
DIR8-35	Cla97C02G027850	Cytochrome b6-f complex iron-sulfur subunit
DIR8-36	Cla97C03G062120	DnaJ
DIR8-37	No Blast Hits was found for Query
DIR8-38	Cla97C08G155030	Zinc finger (C3HC4-type RING finger) family protein
DIR8-39	Cla97C02G027850	Cytochrome b6-f complex iron-sulfur subunit
DIR8-40	Cla97C11G224830	Catalase	Cla97C08G152180/Catalase
DIR8-41	Cla97C01G024330	Chlorophyll a-b binding protein, chloroplastic	Cla97C01G024340/Chlorophyll a-b binding protein, chloroplastic
DIR8-42	Cla97C10G194210	Adenine nucleotide alpha hydrolases-like superfamily protein
DIR8-43	Cla97C02G027850	Cytochrome b6-f complex iron-sulfur subunit
DIR8-44	Cla97C02G027850	Cytochrome b6-f complex iron-sulfur subunit
DIR8-45	Cla97C09G183120	Carbamoyl-phosphate synthase (glutamine-hydrolyzing)
DIR8-46	Cla97C10G194210	Adenine nucleotide alpha hydrolases-like superfamily protein
DIR8-47	Cla97C02G042600	flowering locus K homology domain
DIR8-48	Cla97C11G224830	Catalase	Cla97C08G152180/Catalase
DIR8-49	Cla97C11G223980	Protein phosphatase 2c
DIR8-50	Cla97C08G150990	ACT domain-containing protein ACR12
DIR8-51	Cla97C01G017660	protein SKIP34
DIR8-52	Cla97C08G155030	Zinc finger (C3HC4-type RING finger) family protein
DIR8-53	Cla97C08G155030	Zinc finger (C3HC4-type RING finger) family protein
DIR8-54	Cla97C10G194210	Adenine nucleotide alpha hydrolases-like superfamily protein
DIR8-55	Cla97C10G184850	ubiquitin domain-containing protein DSK2a-like
DIR8-56	Cla97C01G022920	non-classical arabinogalactan protein 31-like
DIR8-57	Cla97C10G194210	Adenine nucleotide alpha hydrolases-like superfamily protein
DIR8-58	Cla97C10G194210	Adenine nucleotide alpha hydrolases-like superfamily protein
DIR8-59	Cla97C08G151710	SPFH/Band 7/PHB domain-containing membrane-associated protein family
DIR8-60	No Blast Hits was found for Query
DIR8-61	Cla97C07G131810	ribulose bisphosphate carboxylase/oxygenase activase, chloroplastic
DIR8-62	Cla97C09G167000	S-adenosylmethionine synthase
DIR8-63	Cla97C02G044135	Elongation factor 2-like	Cla97C02G044120/Elongation factor 2	Cla97C02G044330/Elongation factor 2
DIR8-64	Cla97C02G026690	RING-type E3 ubiquitin transferase
DIR8-65	Cla97C05G107870	Glutamate--glyoxylate aminotransferase 2
DIR8-66	Cla97C05G084830	multiple organellar RNA editing factor 2, chloroplastic-like
DIR8-68	Cla97C03G065800	Cytokinin dehydrogenase
DIR8-69	Cla97C09G175960	E3 ubiquitin protein ligase RIN2-like
DIR8-70	Cla97C05G087900	HMA domain-containing protein
DIR8-71	Cla97C02G027850	Cytochrome b6-f complex iron-sulfur subunit
DIR8-72	Cla97C07G136280	Inositol-3-phosphate synthase	Cla97C01G018420/Inositol-3-phosphate synthase
DIR8-73	Cla97C08G160720	Glycine cleavage system P protein
DIR8-74	Cla97C11G218670	Alpha-galactosidase
DIR8-75	Cla97C11G224830	Catalase	Cla97C08G152180/Catalase
DIR8-76	Cla97C01G024330	Chlorophyll a-b binding protein, chloroplastic	Cla97C01G024340/Chlorophyll a-b binding protein, chloroplastic
DIR8-77	Cla97C04G076620	Fructose-bisphosphate aldolase
DIR8-78	Cla97C05G081100	photosynthetic NDH subunit of lumenal location 2, chloroplastic
DIR8-79	Cla97C02G027850	Cytochrome b6-f complex iron-sulfur subunit
DIR8-80	Cla97C11G224830	Catalase
DIR8-81	No Blast Hits was found for Query
