# Supplementary material for: The DIR Gene Family in Watermelon: Evolution, Stress Expression Profiles, and Functional Exploration of ClDIR8
Source: Int J Mol Sci. 2025 Aug 10;26(16):7730. doi: 10.3390/ijms26167730 (PMC12386893; doi:10.3390/ijms26167730)
Supplement: Supplementary file 1 [file ijms-26-07730-s001.zip › Table S4.xlsx]

## Sheet: Table S1
Table S4. List of primers used in this study
Gene names	Purpose	Forward primers (5’- 3’)	Reverse primers (5’-3’)
β-Actin-qRT	qRT-PCR	CCATGTATGTTGCCATCCAG	GGATAGCATGGGGTAGAGCA
ClDIR5-qRT	qRT-PCR	ACAGACCGTCACCAACATCCAA	ATGAACACGGCACCGAAGAGG
ClDIR8-qRT	qRT-PCR	CTATACGCCTCCACCGCACAAC	GTTCCGACCCAGGATGGTGATG
ClDIR9-qRT	qRT-PCR	TCGAACACGTCAAGGACAGGAT	GCGAAGCCGATGCGTACAATC
ClDIR12-qRT	qRT-PCR	TCCTCTCCATCCTCGCTCTC	CGTCTTCTCCGGTGAAGTAGTC
ClDIR16-qRT	qRT-PCR	GCACCATCAACTTCGTCGGA	AGCGTCAGTCATTATGGTAGCA
ClDIR22-qRT	qRT-PCR	CTGAGCCACCTCCACTTCTATT	ATCATCCGTCATCACCACCG
pAN580-ClDIR8-eGFP	Subcellular localization	aagtccggagctagctctagATGGCCATAGTTAGCTCGGCCATTG	agcggccgctgtacaggatcATAATAATGCAACACATAAATATCATATTCAACGACGGCAT
ClDIR8-pGBKT7	Yeast two-hybrid	atggccatggaggccgaattcATGGCCATAGTTAGCTCGGCC	tcgacggatccccgggaattcTCAATAATAATGCAACACATAAATATCATATT
Cla97C02G049920-pGADT7	Yeast two-hybrid	gtaccagattacgctcatatgATGCAACTCTCCGAGAACTTCTACG	acgattcatctgcagctcgagTTACATAACATCATGCCCTGCTTC
Cla97C08G152180-pGADT7	Yeast two-hybrid	gtaccagattacgctcatatgATGACGACAAACTCCGGCG	acgattcatctgcagctcgagCTATTAGATGTTTGGCCTCACATTCA
CYFP-ClDIR8	Bimolecular fluorescence complementation	gagaacacgggggacgagctcATGGCCATAGTTAGCTCGGCC	ggatccccgggtaccgagctcATAATAATGCAACACATAAATATCATATTCAA
NYFP-Cla97C02G049920	Bimolecular fluorescence complementation	gagaacacgggggacgagctcATGGGTTCTTTCAGTTTCTTGCTT	caacttttgctccatgagctcCATAACATCATGTCCTGCTTCACC
NYFP-Cla97C08G152180	Bimolecular fluorescence complementation	gagaacacgggggacgagctcATGGATCCTTACAAGGTATTGCCT	acttttgctccatgagctcTTAGATGTTTGGCCTCACATTCA
